# Supplementary material for: Association between behavioral phenotypes and response to a physical activity intervention using gamification and social incentives: Secondary analysis of the STEP UP randomized clinical trial
Source: PLoS One. 2020 Oct 14;15(10):e0239288. doi: 10.1371/journal.pone.0239288 (PMC7556484; doi:10.1371/journal.pone.0239288)
Supplement: S1 Dataset — (XLSX) [file pone.0239288.s003.xlsx]

## Sheet: Sheet 1 - plos_lca_raw_data
S1 Dataset. Raw Data used for STEP UP LCA analysis.
Participant_id	Baseline Steps	Coefficient of Variance	Age	Gender	ESE sticking to it	PSQI overall	Previous Wearable Use	Big 5 Extroversion	Big 5 Agreeableness	Big 5 Conscientiousness	Big 5 Neuroticism	Big 5 openness	MOS SS overall	DOSPERT Health Safety	DOSPERT Social	Grit
Participant 1	5530.5	0.532	43	Male	4.875	3	Yes	2.75	2.111	4.778	3.125	3.1	3.667	5	4.5	3.75
Participant 2	6876.71	0.261	28	Female	4.75	4	Yes	3.5	4.889	5	1.375	3.8	5	1.667	1.833	4.75
Participant 3	12008.6	0.78	32	Male	4.25	8	Yes	3.125	3	4	4.25	4.4	4.95	3.667	6.333	2.875
Participant 4	1835.33	0.434	58	Female	3.875	12	Yes	1.75	4.667	3.444	3.375	4.8	1.95	2	4.833	3.5
Participant 5	4731.29	0.378	47	Female	4	3	Yes	3.125	5	4.778	2	4.3	5	1	1.833	4.5
Participant 6	8765.43	0.291	29	Male	3.625	10	No	3.75	3.778	3.333	3	3.9	4.3	5.167	5.167	3.625
Participant 7	8052.5	0.605	42	Male	3.625	3	No	4.625	4.778	4.222	2.5	3.6	3	2.5	5.167	3.75
Participant 8	4559.67	0.611	33	Male	3.75	4	Yes	4	4.889	4.778	1.25	2.6	4.975	3.167	2.667	4
Participant 9	9087.29	0.473	57	Male	4.5	5	Yes	3	3.889	4.333	2.125	3.6	4.025	1.667	5	3.875
Participant 10	3604.5	0.497	33	Male	2.75	4	Yes	2.625	3.556	2.556	2.625	3.6	4.908	3.5	5.167	3.25
Participant 11	4872.43	0.99	38	Male	4.5	3	No	3.25	5	5	1.25	4.3	4.975	1	5.167	4.625
Participant 12	4264.71	0.184	41	Male	4.25	3	Yes	2.5	4.444	3.667	3	3.1	3.517	1.333	2.667	3.75
Participant 13	6542.14	0.553	36	Female	4.875	3	Yes	3.5	4	4.333	2.375	3.2	4.8	1.833	3.5	4.75
Participant 14	4297.14	0.289	42	Male	5	8	Yes	3.5	4.222	4.556	1.5	4.6	2.925	1.833	5.333	4.5
Participant 15	9904.71	0.437	24	Female	4.5	10	Yes	4.875	4.444	4.667	2.875	3.4	5	1.667	4.667	4.375
Participant 16	7283.14	0.222	56	Female	4.25	7	Yes	3.75	4.333	3.444	2.125	3.1	3.508	1.833	3.5	3.625
Participant 17	11562.7	0.057	49	Male	5	4	No	4.5	4.889	4.667	1.125	4.7	4.95	2.333	5.833	4.375
Participant 18	9129.86	0.381	29	Male	5	0	Yes	3.625	4.444	4.333	1	4	5	1.5	4.167	4.125
Participant 19	5622.71	0.373	43	Male	4.5	15	Yes	4.625	4.444	3.333	2.75	4.6	2.033	3	7	3.25
Participant 20	10089	0.362	48	Male	5	4	Yes	3.375	4.222	4.333	2.25	4.3	4.6	1.333	5.333	3.375
Participant 21	14389	0.202	32	Female	4.5	3	Yes	4.75	4.333	4.222	2.5	3.6	3.742	3.333	5	3.5
Participant 22	8207.29	0.394	59	Female	4	12	No	3.875	3.667	3	3.875	4.7	3.2	2.167	6.333	2.625
Participant 23	2409.71	0.426	37	Female	3	11	Yes	2.75	4.444	3.778	3.75	2.5	5	3	4	2.5
Participant 24	4576.43	0.43	43	Male	3.25	12	No	2.375	4	3.778	2.25	3.7	4.067	2.333	6	3.625
Participant 25	3613	0.317	32	Female	1.25	12	Yes	3.25	3.889	3.222	3.25	3.1	3	3.333	3.833	3.25
Participant 26	2361.25	0.263	30	Male	3.5	3	Yes	2.875	2.889	4.222	3.75	3.9	4.542	2.167	4.667	4.25
Participant 27	3654.71	0.399	38	Male	4.5	4	No	3.875	4.778	3.889	1.875	4.2	3.825	3.5	6.167	4.25
Participant 28	3702.29	0.215	30	Female	4	6	No	2.75	4.222	3.556	4.25	3.3	3	1	3.167	3
Participant 29	12560.4	0.253	23	Male	4.625	2	No	5	4.222	4.556	1.75	3.7	3.475	3	5.5	4.125
Participant 30	8888.25	0.756	54	Male	4.125	6	Yes	2.625	4.778	4.778	1.5	3.2	4.625	2.5	3.833	4.25
Participant 31	4831.86	0.188	31	Male	4.25	5	No	2.625	4.333	3.889	2.875	4.1	5	2.667	3.333	3.625
Participant 32	8353.57	0.35	30	Female	3.25	3	Yes	2.5	3.444	2.889	3	3.3	3	1.167	1.333	3.5
Participant 33	7322.29	0.362	45	Male	4.75	7	No	2	1.667	3.222	3.375	4.4	3.575	6.167	5.5	2.625
Participant 34	3489	0.814	58	Male	4	6	Yes	4.25	4.444	4.778	1.875	3.6	4.558	1.167	4.833	4.5
Participant 35	11580.3	0.52	45	Male	3.75	5	Yes	5	4	3.111	3	4	4.525	3	6.167	3.625
Participant 36	4112.29	0.244	32	Male	3.75	10	No	2.25	4	4.333	1.5	3.5	3.8	3.167	4.667	3.75
Participant 37	4042	0.339	28	Male	5	2	Yes	2.625	4.667	4	3	3.5	4.75	2.333	5.667	4.125
Participant 38	7442.57	0.356	56	Male	4.375	4	No	3.5	4.667	3.444	2.75	4.8	2.083	2.167	4.5	4.25
Participant 39	7400.14	0.282	30	Male	4.375	1	Yes	3.125	4.667	4.667	2	4.5	5	3.333	4.5	4
Participant 40	4637.71	0.419	64	Male	4.75	1	Yes	4.625	4.333	4.667	1.125	4.2	4.825	1.333	5.5	4
Participant 41	6470.75	0.681	23	Female	3.125	6	No	3.875	3.889	3.667	2.125	3.6	4.875	2.167	5.167	3.125
Participant 42	6507.57	0.472	45	Male	4.25	4	No	3.25	3.444	4	1.5	3.9	4.258	3.833	4.5	4
Participant 43	4121	0.441	53	Female	3.25	12	Yes	3	3.889	3.222	2.75	2.6	4.775	4	3.667	2.75
Participant 44	9821.86	0.362	33	Male	4	6	No	3.5	4	3.333	2.25	3.9	4.467	2.167	5.333	3.75
Participant 45	4885.83	0.772	30	Female	4	8	Yes	4.5	3.778	3.111	3.125	3.2	4.067	2.667	4.5	2.625
Participant 46	3116.43	0.246	35	Male	5	8	No	2.5	4.333	3.333	2.5	4	4.65	1.333	5.333	4.125
Participant 47	8045	0.373	30	Female	4.25	2	Yes	4.75	3.222	4.667	3.625	4.3	4.975	2.333	6.333	4.125
Participant 48	4024.86	0.341	37	Male	3.5	1	No	3.125	4.333	3.778	2.25	3	3.458	3.5	3.667	3.75
Participant 49	4723.5	0.264	35	Male	3.625	9	Yes	2	4.333	4	1.625	3.6	4.408	1.333	6.167	3.25
Participant 50	3842.29	0.362	25	Female	3.75	7	No	2.125	4.111	3.667	3.375	2.7	3.075	2.833	4.5	4
Participant 51	4599.29	0.263	35	Male	4.5	5	Yes	3.75	4.333	3.222	2.25	4.1	3.433	3.5	5.333	3
Participant 52	9860.71	0.163	62	Male	4	5	No	3.125	4.222	3.778	3	4.9	2.842	2.333	4.833	3.625
Participant 53	3872.29	0.568	60	Male	4.875	6	Yes	3.625	4.778	4.444	1.625	3.9	4.05	1.667	6	4
Participant 54	4442	0.927	54	Female	3.75	6	Yes	4.25	4.889	3.889	1.625	4.2	4.242	1.167	5.333	4.25
Participant 55	7800	0.072	33	Male	4.5	1	Yes	3	4.556	4.889	1.125	4.1	5	2.167	3.667	4.875
Participant 56	3364.43	0.447	34	Male	3.75	4	Yes	4.375	4.333	4.667	2.875	3.7	3.875	2.833	5.833	4
Participant 57	4615.14	0.416	34	Male	3.875	4	Yes	2.75	4.222	4.556	1.625	3.7	4.175	1.5	4.333	4.125
Participant 58	4376.17	0.217	34	Male	2.5	4	Yes	3.25	4.556	3.111	3	4	5	2	4.667	2.5
Participant 59	4217.14	0.313	36	Female	4	3	Yes	3.375	4.556	4.111	1.875	3.8	5	1.5	4.5	4
Participant 60	6656.86	0.329	35	Male	2.5	5	Yes	3.625	4.333	3	2.25	2.6	4.1	1.667	5.833	3.5
Participant 61	7064.14	0.305	26	Male	2.625	12	No	4.375	2.778	2.778	3.625	4.2	4.725	4.167	4.833	2.875
Participant 62	2622.25	0.569	36	Male	4.625	4	Yes	3.125	4.556	3.889	2.75	3.7	5	2.667	6.333	4.125
Participant 63	5494.29	0.351	50	Male	4.125	6	No	3.25	4.889	5	1.75	3.7	5	1.5	3.833	4.75
Participant 64	4720.57	0.349	34	Male	3.25	6	Yes	2	4.444	4.889	2	3.1	3.158	1.833	4.167	3.25
Participant 65	10653.4	0.505	47	Male	2.5	4	No	3.5	3.333	3.111	3.375	3.4	3.575	2.5	3.5	3.5
Participant 66	5891.57	0.325	31	Male	4	4	Yes	1.625	3.889	3.889	2.125	3.9	4.9	3	4.667	3.625
Participant 67	9050.43	0.309	52	Female	3	2	No	4.5	2.889	3.556	2.875	3.6	4.708	2.5	5.667	2.875
Participant 68	4257.43	0.331	42	Male	3.125	9	No	3.25	4.111	3.667	3.375	3.2	3.042	2.333	4.5	4
Participant 69	3126	0.384	51	Female	3.75	4	Yes	2.875	3.667	3.111	2.5	2.3	5	2.333	5.333	3.25
Participant 70	3481.43	0.217	40	Male	2.875	6	Yes	2.25	3.889	3.333	3.375	4.3	4.125	3.667	6.333	3.125
Participant 71	6126.43	0.515	37	Male	3.625	4	No	2.5	4.111	3.778	2.125	3.5	3.842	2.167	5.833	3.5
Participant 72	8847.57	0.323	43	Male	3.25	4	Yes	2.75	3.111	4.111	1.375	3.6	4.358	3.333	4.667	3.625
Participant 73	4250.14	0.606	50	Female	3.75	3	Yes	3.75	3.778	3.889	2.5	3.8	3.408	3	4.833	3
Participant 74	10428.3	0.784	42	Male	4.375	2	Yes	3.125	4.333	3.889	1.25	3.2	4.8	2	4.833	4
Participant 75	5584	0.137	35	Male	3.125	7	Yes	4.75	4.222	3.889	2.5	4	3.858	2.333	4.167	4.25
Participant 76	6624	0.415	23	Female	5	7	Yes	4.625	3.667	3.556	2.5	3.8	4.433	3.833	5.5	2.625
Participant 77	6404.71	0.235	38	Male	2.375	4	No	3.875	3.667	4.333	2	4.4	4.95	3.333	6.5	4
Participant 78	3641.86	0.445	35	Male	3.125	6	Yes	2.625	4.556	4.222	3.25	4.1	4.875	1.833	2.667	4.125
Participant 79	5148.71	0.543	35	Male	4.375	2	Yes	4	4.778	4	1.25	4.4	5	2.833	4.667	3.875
Participant 80	2862	0.509	29	Male	2.875	6	No	2.75	3.556	3.889	2.5	3.8	3.542	4.333	6	3.25
Participant 81	7224.43	0.24	31	Female	3.875	10	No	3.25	3.889	3.556	4.375	3.4	4.95	4.167	3.5	3.25
Participant 82	8005	0.487	38	Male	3.875	4	Yes	2	3.778	3.333	1.875	4	4.058	2.333	3.5	3.5
Participant 83	2919	0.206	45	Male	3.875	4	No	1.875	3.889	4.222	1	3.2	5	1	4	4.25
Participant 84	5003.86	0.335	48	Male	3	7	No	2.75	3.444	3.222	2.125	3.3	4.775	1.667	5.167	3.5
Participant 85	4181.14	0.405	39	Male	3	3	No	2.375	3.778	3.889	2.25	3.8	3.3	2.333	5	3.75
Participant 86	7270.43	0.318	43	Male	3.5	7	Yes	3.625	4.667	4.333	2.5	3.4	4	3.833	5	3.5
Participant 87	5448.83	0.332	33	Male	3.75	4	No	3	4.333	4.222	1.75	3.4	5	2.167	5	4
Participant 88	11623	0.235	39	Male	2.875	4	Yes	3.625	3.778	4.222	2.75	4.1	3.983	2	4.667	3.75
Participant 89	8905.57	0.36	28	Female	4.75	3	Yes	3.875	4.889	4.667	1.5	4.4	4.875	2.5	5	4.5
Participant 90	4167.75	0.309	43	Male	4	2	Yes	3.25	4.556	4.111	1.5	4	4.8	1.333	3.833	3.5
Participant 91	6599.14	0.39	60	Male	4.5	8	Yes	3.5	3.778	2.889	2.625	3.3	4.3	2.167	3	3.125
Participant 92	11275.4	0.418	48	Male	4.75	4	Yes	4.5	4.778	4.556	1.5	4	4.458	2.833	5.667	4.25
Participant 93	5306.75	0.4	48	Male	4.375	4	Yes	2.5	3.778	4.444	2.125	3.8	4.525	2.5	4.167	4
Participant 94	4809.43	0.408	41	Female	4.5	7	No	3.375	4.222	4.333	2.875	3.1	1.55	2	6	4.625
Participant 95	4383.5	0.515	32	Male	3.75	4	Yes	2.625	3.444	2.778	3.375	3.8	4.008	3	4.333	2.5
Participant 96	5541.14	0.841	28	Male	4.625	0	No	4.5	4.889	3.778	1	3.7	5	2.667	3	4.625
Participant 97	10088.9	0.232	65	Male	4.125	1	Yes	3.25	2.889	3.889	2.5	3.7	3.275	1.5	3.833	4.125
Participant 98	3745.71	0.142	52	Male	4.625	1	Yes	3.875	5	4.778	1.5	4.1	4.85	1.167	2.5	4.375
Participant 99	4822.14	0.329	33	Female	2.375	3	Yes	4	3.778	3.444	3.5	3.6	4.608	3.667	4.667	2.875
Participant 100	8347.43	0.251	55	Female	4.75	5	Yes	5	4.222	4.444	1.75	4.5	4.4	2.667	6	4.25
Participant 101	7858.57	0.639	25	Male	4.875	2	Yes	3.125	3.111	3.222	2.375	3.9	4.108	4.5	6.167	3.5
Participant 102	9203.25	0.35	44	Male	4.375	4	No	2.5	3.111	3.556	2.25	2.6	3.817	2.167	4.5	3.625
Participant 103	4045.43	0.231	32	Female	4.5	13	Yes	3.125	4	4.111	4.5	4.2	1.708	1.667	5.833	3.125
Participant 104	7550	0.398	32	Male	3.75	3	Yes	2.25	3.111	3.222	3.375	3.1	2.925	2	5.167	3.125
Participant 105	9145	0.466	40	Male	3.25	5	Yes	3.625	4	4.111	3	3.4	3.975	2.667	5.167	3.75
Participant 106	11564.9	0.348	24	Female	3.75	4	No	4.375	3.667	4.667	2.625	4.3	3.575	2.833	5.5	3.75
Participant 107	8290.29	0.426	55	Male	3.875	6	No	1.875	4.111	3	3.125	4.5	3.275	2.667	5.333	2.625
Participant 108	6239.29	0.331	25	Male	3.25	7	Yes	2.5	4	2.889	1.75	3.1	4.825	3.667	5.333	3.25
Participant 109	7778.57	0.499	32	Male	3.5	1	Yes	3	3.667	3.667	3.125	3.1	5	2.833	4.333	3.25
Participant 110	12767	0.443	49	Male	5	0	Yes	2.375	4.333	3.222	2.5	3.6	4	2.667	5.333	3.375
Participant 111	6858	0.427	34	Male	3.25	7	No	2.625	3.444	4.556	3.25	3.4	4.683	2.833	4.333	4.125
Participant 112	6881.14	0.299	43	Male	3.125	5	No	3.625	4.111	3.556	2.125	3.4	3.892	2.833	4.667	4.125
Participant 113	5639.86	0.312	34	Male	3.25	0	Yes	4.125	4.444	5	1.5	4.4	5	2	3.167	4.875
Participant 114	2898.57	0.487	53	Female	3.625	8	Yes	2.25	3.889	4.333	3	3.3	3.65	1	4.167	3.375
Participant 115	6550.43	0.241	41	Female	4.875	4	Yes	4.625	3.889	4.222	1.75	4	4.975	2.333	6	3.875
Participant 116	6602.71	0.584	40	Male	5	6	Yes	4.125	4.556	4	2.125	3.6	4.925	1.667	3.833	4.375
Participant 117	8580.29	0.459	35	Male	2.75	2	No	3	3	3	3	3	2.692	4	4	2.875
Participant 118	6461.29	0.67	56	Male	4.875	14	No	1.625	4.778	4.333	3	4.9	3.258	5.333	5.333	4.625
Participant 119	6367.43	0.489	45	Male	3.875	3	Yes	3.25	4.556	3.667	1.75	4	4.8	2.167	6	3.75
Participant 120	4537.86	0.273	43	Male	4	6	Yes	3.625	4	4.111	2.25	3.6	5	2.333	5.167	4.125
Participant 121	7252.71	0.39	43	Male	3.625	11	No	3	4.556	4.667	1	4.1	4.95	2.667	5.333	4.375
Participant 122	5622.5	0.332	45	Male	4.75	7	Yes	3.75	4.778	5	1.25	3.5	3.825	1.667	3	4.875
Participant 123	3785.14	0.483	34	Male	3.875	5	No	3.125	4.556	3.333	3.125	3.5	3.925	2.333	3.333	3.25
Participant 124	2935.25	0.306	23	Female	3.625	10	Yes	1.625	3.111	3.111	3.375	4.1	3.642	2.167	4.833	3.375
Participant 125	5481.86	0.262	43	Female	3	1	Yes	4.875	4.222	3	1.875	4.3	4.6	3.833	5	3
Participant 126	7203	0.917	27	Male	3.75	4	No	2.375	3.889	2.556	1.75	2.3	1.817	3.5	5.833	3.125
Participant 127	7657.29	0.44	24	Male	3.25	4	Yes	3.5	3.222	4.333	1.75	3.8	3.75	2.667	5.167	4
Participant 128	5161.5	0.693	35	Male	3.375	7	Yes	3.375	4	3.333	3.25	3.8	4.6	2	4	3.5
Participant 129	10715.5	0.341	36	Male	4.375	7	Yes	4	3.556	3.444	3.125	3.4	4.717	4.667	5	3.75
Participant 130	7350.83	0.54	36	Male	3.125	6	Yes	3.25	3.556	3.889	2.5	3.5	3.683	2.833	4.5	3.375
Participant 131	5799.29	0.86	33	Male	4.75	2	Yes	3.625	4.111	4	2.375	4	2.675	2.667	6	4.25
Participant 132	3905.43	0.278	31	Male	2.25	4	No	2.625	3.444	3.333	2.875	3.6	4.05	1.333	3.667	3.75
Participant 133	6382.14	0.374	45	Female	4.625	0	Yes	3.75	4.778	5	1.25	4.4	4.55	2.333	4.5	4.625
Participant 134	3685.14	0.441	27	Female	3.625	8	Yes	3.625	3.667	4.111	3	3.7	2.7	3	5.167	3.875
Participant 135	3307	0.464	33	Male	1.75	5	No	1.875	3.333	3	2.875	3.2	1.933	2.667	4.5	2.875
Participant 136	6946.29	0.28	44	Male	3.875	5	Yes	3.125	4.111	3.889	2.5	3.4	4.058	3	5.5	3.625
Participant 137	5050.29	0.449	29	Male	3.5	0	Yes	3.375	3.778	3.889	2.5	3.6	2.983	1.667	3.333	3.875
Participant 138	4555.86	0.609	27	Male	3	13	No	2.375	2.778	3.222	3.875	3.5	3.867	4.833	4.667	3.25
Participant 139	5955.43	0.632	47	Male	3.75	0	Yes	3.75	4.667	3.667	2.5	4.2	4.45	1.5	5.5	4.25
Participant 140	5727.86	0.375	35	Male	4	3	Yes	2.875	4.889	3.444	2.25	3.4	2.392	3.833	5.333	4
Participant 141	2020.8	0.384	45	Female	4.125	6	Yes	3.25	3.444	3.778	2.625	3.5	4.367	2.5	5.333	4
Participant 142	13022.9	0.151	62	Male	4.375	6	Yes	5	4.889	3.444	2.375	4.5	4.55	4.167	5.333	3.125
Participant 143	5170.14	0.73	33	Female	3.125	8	Yes	2.875	3.333	3.333	3.5	3.1	4.783	2	5	3.125
Participant 144	3081.14	0.6	44	Female	4.125	9	Yes	4.25	4.333	4.444	2	4.1	4.733	1.833	6	3.875
Participant 145	7234.86	0.368	43	Male	4.625	2	No	3.375	4.111	4.111	1.75	3.9	3.325	1.333	5	3.625
Participant 146	4998.75	0.331	47	Female	4	6	No	3.375	3.778	3.667	3.25	4.3	2.475	4	6.333	2.375
Participant 147	6108.71	0.322	33	Female	3.5	5	Yes	3.875	3.333	4	3.125	3.9	4.8	4.333	6.5	3.625
Participant 148	5851.86	0.768	37	Male	4.75	4	No	3.125	3.778	3.333	3	3.7	4.65	1.333	3.667	3.5
Participant 149	8188.43	0.551	61	Male	3.75	10	Yes	4	4.556	3.222	3	4.3	3.808	3.833	4	3
Participant 150	6255	0.326	42	Male	3.75	3	Yes	2	4.667	3	2.5	3.6	5	2.667	6.167	2.375
Participant 151	7096.14	0.62	34	Male	3.5	2	Yes	2.25	4.556	3.333	2.75	3.2	4.775	2	4.333	3.75
Participant 152	4813.86	0.28	65	Male	3.25	6	No	2.125	2.667	3.222	2.875	3.7	2.892	3	3.333	3.5
Participant 153	4724.43	0.369	38	Male	2.375	4	Yes	2.875	3.667	3.667	2.75	3.1	4.875	2.5	4.5	3.5
Participant 154	5018.71	0.417	35	Male	3.375	6	Yes	1.25	3.778	2.778	3	4	4.008	4.167	2.833	3
Participant 155	6156.43	0.33	29	Male	4.375	1	Yes	2.75	3.889	4.111	2	3.4	5	2	5	3.75
Participant 156	4938.43	0.305	36	Male	4.25	0	Yes	3.375	4.667	4.222	2.625	3.9	4.808	1.833	5.333	4
Participant 157	8382.33	0.321	31	Female	2.5	3	Yes	3.875	4.778	1.667	2.125	2.7	4.275	3.5	4.333	1.75
Participant 158	8141.43	0.375	53	Male	3.75	7	No	3.125	4.333	4.778	1.875	3.5	4.8	3.333	4.167	4.625
Participant 159	4981.43	0.302	24	Male	4.25	4	Yes	2.625	3.556	3.667	2.5	3.3	3.817	3.167	4.833	3.75
Participant 160	8307.71	0.44	49	Male	5	7	Yes	3.75	4.111	3.778	2.125	3.6	4.525	2.5	6.5	3.625
Participant 161	2772.75	0.482	35	Male	3.25	0	No	4.75	3.889	3.889	1.875	4.1	4.85	2	6.167	4.5
Participant 162	6262.71	0.367	46	Male	3.75	7	Yes	2.625	3.556	4.333	3	3.5	4.442	3.167	4.333	3.75
Participant 163	6230.71	0.701	63	Male	4.25	3	No	2.75	4.111	3.556	3.125	4.6	4.392	1.5	4.167	4
Participant 164	3786.71	0.92	28	Male	2.125	6	Yes	3.125	3.556	1.778	2.5	3.2	3.217	4	4	2
Participant 165	7005.83	0.684	52	Male	4	2	Yes	3	3.333	4.444	2.625	4	4.508	1.833	5.5	4
Participant 166	4537.57	0.799	38	Male	4.625	4	Yes	3.875	4.444	4	2.25	4.3	3.875	1	5	3.75
Participant 167	5042.71	0.221	31	Female	4	11	Yes	3	4.444	4.444	1.625	4	5	1.167	5.667	3.875
Participant 168	4984.29	0.235	38	Male	3.5	3	No	3.125	3.778	4.222	2.5	3.5	4.925	1	4.667	3.5
Participant 169	9274.57	0.314	23	Female	4.75	7	Yes	4.625	3.556	4.222	2.25	3.2	4.5	3.667	5.5	4.125
Participant 170	7662	0.166	36	Male	4.375	6	No	3.625	3.556	4.778	2.75	3.4	4.625	1.667	4.167	3.75
Participant 171	5552	0.272	33	Male	2.875	14	No	4.5	3.889	4.556	3.625	3.2	5	5.333	6.333	3.5
Participant 172	4038.29	0.243	36	Female	3.25	2	No	4.5	4.778	4.889	1.625	3.8	4.833	1.667	5.333	4.125
Participant 173	4888.71	0.388	35	Female	2.5	10	No	3.875	4.333	3.556	4.125	3.1	2.575	1.5	4	3.625
Participant 174	10938.4	0.153	27	Male	4.5	5	Yes	2.75	4.333	4.444	2.75	3.6	2.95	5.333	5	3.625
Participant 175	6001.57	0.575	52	Male	3.75	4	Yes	2.25	3.667	4.556	2.125	3.5	2.808	2	3.667	3.75
Participant 176	5535.14	0.423	42	Male	4.375	2	No	3.625	3.667	4.889	2.125	3.8	4.375	1	4.5	4.5
Participant 177	5133.4	0.575	32	Male	4.875	7	No	2.625	4.111	4.222	2.375	4.7	4.025	2.667	3.333	2.875
Participant 178	4051.33	0.607	33	Male	3.375	5	Yes	3.25	4.111	4.556	1.875	3.2	4.925	3.833	5.833	3.5
Participant 179	7912.83	0.863	53	Male	3.75	5	Yes	4.75	3.556	3.222	2.5	3.5	4.975	4	5.333	3.375
Participant 180	8289	0.577	30	Male	3.625	2	No	3.375	4.333	4.333	1.875	3.5	3.65	2.667	3.833	3.75
Participant 181	8193.71	0.299	32	Female	3.25	9	Yes	4.375	3.778	4.444	1.5	2.5	4.733	3.333	5.167	3.875
Participant 182	7626.14	0.114	35	Male	4	4	Yes	1.875	3.556	4.556	2.5	2.3	4.617	1.667	4.167	4.5
Participant 183	5102.29	0.35	59	Male	3.25	3	Yes	4	4.778	4.222	2	4.2	3.308	4.167	6.167	4.25
Participant 184	5646.43	0.402	24	Male	3.375	2	No	3	4	3.444	2.625	3.9	4.358	2.667	4.333	3.375
Participant 185	6391.57	0.251	28	Male	4.75	3	Yes	3.875	2.778	4.889	1.375	3.2	4.6	4.5	3.5	4.25
Participant 186	1632.57	0.289	51	Female	4.625	11	No	4.25	2.778	4.222	2.75	3.8	3.875	2	6	3.5
Participant 187	1664.57	0.287	34	Female	3.125	3	No	2.5	4.333	3.444	2.25	4.4	4.775	2.5	5.5	4.125
Participant 188	13331.1	0.304	29	Female	3.5	4	Yes	3.625	4.222	3.667	3	4.4	3.967	4.167	5.167	3.625
Participant 189	6054	0.474	42	Female	4.375	3	Yes	2.125	4.333	3.778	4.125	3.4	4.233	1.167	5	3.625
Participant 190	6009	0.351	29	Female	2	0	No	2.25	2.556	3	4.5	2.8	3.3	5.333	5	2.125
Participant 191	5076	0.465	37	Male	5	5	No	3.75	4.333	4.556	3.375	4.4	3.992	2.667	5	4
Participant 192	6486.14	0.353	58	Female	3.625	4	Yes	4.125	4.111	4	3.375	4.2	3.1	1.333	4.167	3.5
Participant 193	3185.14	0.363	43	Male	3.5	3	No	3.5	4.556	4.444	2.375	3.3	3.85	2.667	5.333	4.375
Participant 194	4376.33	1.041	42	Female	4.375	9	No	1.625	3.556	4	3.375	2.1	2	1.833	4.833	4.125
Participant 195	6477	0.818	38	Male	4.625	11	Yes	3.875	3.889	4.111	2.125	3.8	4.358	4.333	6.833	4.25
Participant 196	8382.71	0.238	38	Male	3.5	4	No	4.5	3.889	3.556	2.125	3.2	4.908	1.667	3.5	3.75
Participant 197	8046.57	0.316	32	Male	3.875	6	No	4.625	4.556	4.444	1.5	3.5	5	1.667	4.833	3.875
Participant 198	6030.86	0.381	28	Female	4.25	10	Yes	4.5	4.667	4.778	2	4.2	3.175	2.833	6.167	2.75
Participant 199	4477.71	0.78	41	Male	3	7	No	3.5	4.444	4	2.625	3.7	2.192	1.167	1.667	3.75
Participant 200	10807.1	0.214	34	Female	4.25	6	No	3.125	3.889	4	3.125	4.2	2.883	2.333	5.5	3.5
Participant 201	3837.6	0.299	31	Male	3.5	5	Yes	3.25	3.222	3.778	2.625	3.3	2.25	4.167	3.5	3.875
Participant 202	5024	0.592	35	Female	4	4	Yes	2.5	4.333	4.556	1	3.8	4.675	2.5	6	4.375
Participant 203	3610.33	0.54	42	Female	4.125	3	Yes	3.75	3.556	3.889	3.125	3.3	4.7	1.5	5.333	4.25
Participant 204	3642	0.347	41	Female	3.75	2	Yes	4.625	4.778	3.556	1.125	3.4	5	1.667	3.5	3.875
Participant 205	21422.3	0.184	34	Male	2.875	3	Yes	3.75	3.111	3.889	3.625	3.9	4.25	2.833	5.333	3.75
Participant 206	3707.14	0.578	44	Male	4.25	7	No	2	3.222	3.333	2.875	3.5	4.575	1.833	4.167	3.25
Participant 207	4201.33	0.359	24	Male	4.25	4	Yes	3	4.778	4.444	1.5	4.2	3.508	3.5	5.5	4
Participant 208	7283.86	0.532	26	Male	4.625	7	No	2.25	3.222	4.333	2	3.2	4.308	1.833	4	4.25
Participant 209	2958.17	0.438	39	Female	3.5	9	Yes	3.375	3.444	4.333	2	4.7	4.8	2	6	3.625
Participant 210	12590.6	0.276	30	Female	2.75	5	No	2.875	4	3.889	3.5	3.4	3	3.5	4.167	3.375
Participant 211	9622.86	0.218	52	Male	4	3	No	2.875	3.889	3.556	3.5	4.5	4.2	3.833	5.833	3
Participant 212	5512.86	0.511	35	Male	3	3	No	3.875	5	5	1	4.4	4.025	2	4	4.75
Participant 213	4055	0.547	54	Male	3.75	4	No	3.25	4	4.111	1.5	3.5	3.45	2.5	5.5	3.75
Participant 214	6407	0.334	23	Male	3.5	5	Yes	4	3.111	3.333	2.125	3.1	2.775	3.333	3.833	3.5
Participant 215	4635.43	0.305	38	Male	3.25	11	Yes	2.625	4.111	4.444	3.25	3.2	4.2	2.667	4.667	4
Participant 216	3888.57	0.227	35	Male	2.875	2	Yes	3.75	4.889	4.222	1	4.7	4.825	3.167	5.5	3.5
Participant 217	6480.33	0.499	48	Male	3.375	5	Yes	3	4.111	3.889	2	3.6	5	1.833	5.333	4.125
Participant 218	10888.4	0.337	28	Female	5	10	No	5	4.333	4	2.75	4.2	4.525	3.667	5.833	3.75
Participant 219	4882.43	0.297	24	Female	3.625	7	Yes	4.5	3.667	3.333	3.625	4.9	5	2.5	5	2.625
Participant 220	4019.67	0.189	34	Male	4.125	3	No	3.125	3.444	3.444	3	3.2	4.675	3.833	4.667	3.25
Participant 221	9928.29	0.267	32	Female	3.5	7	Yes	2.625	3.556	3.889	3.75	2.6	2.917	3.667	5	3.25
Participant 222	7365	0.134	50	Male	4.125	4	No	4.125	3.444	3.111	3.25	3.6	4.7	4.167	6.167	3.125
Participant 223	4654.86	0.252	26	Male	4.375	4	Yes	4.5	3	4.444	2.875	3.3	4.525	3.833	4.5	4
Participant 224	3405.57	0.289	35	Female	4.25	13	Yes	2.5	3.667	3.333	3.75	4.1	5	1.167	4.833	3.25
Participant 225	8842.43	0.307	35	Male	4	4	No	1.875	3.667	4.667	2.625	3	4.95	2.333	4.667	3.75
Participant 226	5307.43	0.545	43	Female	3.25	4	No	4.125	4.222	3.333	3.375	3.5	4.108	1.333	5.5	3
Participant 227	5546.57	0.467	43	Female	2.625	4	Yes	3.5	4.778	4.667	2.25	3.9	4.975	1	4	4.375
Participant 228	5306	0.217	45	Male	4.875	14	Yes	2.25	4.222	4	2.875	3.8	3.092	3	6.333	4.25
Participant 229	7846.67	0.663	62	Male	3.75	8	No	2.75	3.222	3.333	2.375	4.3	3.925	4.5	5	2.875
Participant 230	9075	0.361	59	Female	4.875	2	Yes	4.25	4.889	4.444	1.375	4.5	5	1.5	6.333	4.75
Participant 231	6943	0.355	40	Male	4.375	0	No	3.375	4.667	4.111	1.875	3.4	4.025	2.667	5.333	4.5
Participant 232	8356.14	0.204	25	Male	4.5	3	Yes	3.875	4.333	3.667	2.25	4.2	3.925	3.333	5.5	3.75
Participant 233	8693.57	0.154	45	Male	4.25	10	Yes	4.125	2.667	4.333	3.5	4.9	3.025	2.667	5.667	4.25
Participant 234	8091.29	0.409	31	Male	3.75	4	Yes	2.625	2.556	4.333	3.25	3.1	4.975	3.667	6.333	4
Participant 235	3610	0.275	35	Female	2.25	3	No	3.25	3.667	3.444	3	2.9	4.292	1.5	2.833	3.25
Participant 236	4322.57	0.549	38	Male	3.5	2	No	4.25	4.667	4.444	1.75	3.7	4.6	1.667	6	4.375
Participant 237	10370	0.349	33	Male	4.5	1	No	4.75	4	4.556	2.625	4.3	3.242	4	5.167	4.125
Participant 238	3699.17	0.892	34	Male	3.125	1	No	3.375	4	3.778	2	3.5	3.883	1.333	2.5	4.25
Participant 239	2728	0.491	32	Male	2.125	5	No	2	3.889	2.889	2.5	3.4	5	2	4.833	2.625
Participant 240	9926.14	0.354	30	Male	3.125	4	Yes	3.25	3.556	3.222	3.25	3.6	2.658	1.833	4.167	3.375
Participant 241	5735.17	0.633	25	Male	4.5	6	No	5	3.778	3.778	2	4	4.675	3.667	5.333	4.375
Participant 242	3198	0.23	40	Male	2.875	3	Yes	2	3.556	3.667	2	3.2	4	3.333	3.667	3.375
Participant 243	9034.86	0.612	55	Male	4.25	7	No	2.75	3.889	4.778	3.25	3.2	4.225	1.667	5.167	4.625
Participant 244	4681.14	0.459	43	Male	3.125	1	No	2.25	4.889	4.889	1.5	3.8	4.8	2.167	3.667	4
Participant 245	5056	0.632	47	Female	3	11	Yes	4.25	3.556	4.333	4.25	2.6	3.067	3.167	5.667	4.125
Participant 246	5303.71	0.392	53	Male	3.75	4	Yes	4.25	4	3.556	1.875	4	4.875	2.167	5.667	3.875
Participant 247	6645.5	0.477	39	Male	3.125	3	Yes	2.875	3.111	4.111	2.625	3.5	3.792	1.5	4.167	4.125
Participant 248	4187.71	0.409	43	Female	4.875	7	Yes	3.75	3.667	4.111	2.875	3.6	4.367	1.167	6.5	3.375
Participant 249	7399.57	0.332	45	Male	3.75	0	Yes	2.875	4.333	4.444	2.125	3.6	4.292	3.167	4.667	4.25
Participant 250	9437.86	0.519	26	Female	3.625	4	No	2.625	4	4.444	1.125	2.4	4.625	1.667	3.667	4.875
Participant 251	10393.3	0.406	42	Female	3.625	7	No	2.5	3.222	4.222	4.5	3.9	3.092	3.667	5.333	3.5
Participant 252	3328.83	0.566	59	Female	3.875	10	Yes	3.375	4	4.556	3	3.9	2.042	3.667	4.5	4.375
Participant 253	5301.17	0.269	33	Male	3	4	Yes	3.625	4	4	1.125	4.4	4.325	4.167	6.333	4.125
Participant 254	2663	0.154	61	Male	4.875	1	Yes	4	4.889	4.889	2.375	4.7	4.883	1	3.167	4.25
Participant 255	11810.1	0.355	35	Male	2.75	3	Yes	4.25	3.333	3.111	2.625	3.1	4.475	5.667	5.333	2.75
Participant 256	6635.71	0.454	34	Female	3.375	6	Yes	3.125	4.556	2.222	4.125	4.4	4.875	2.5	4.167	2.75
Participant 257	6730.43	0.484	28	Male	3.625	11	Yes	2.375	2.667	3.222	4.5	3.6	3.525	4	4.667	1.875
Participant 258	6139	0.113	28	Male	3.125	12	Yes	3.75	4.333	4	1.875	3.7	4.45	3.167	4	3.125
Participant 259	4573.29	0.482	37	Male	4	4	No	4.375	2.444	4.333	2.25	3.5	5	1.167	7	4.25
Participant 260	6572.8	0.038	38	Male	3.875	4	Yes	3	4.111	4.333	1.75	3.9	4.242	3.5	5	4.375
Participant 261	5136.14	0.464	32	Male	3.875	4	Yes	2.375	3.444	4.222	2.625	3.3	4.975	1	5.5	3.625
Participant 262	2928.86	0.412	27	Male	3.875	9	Yes	3.25	4.111	3.889	4	3.7	2.417	2.667	4.333	3.5
Participant 263	5325.86	0.396	34	Male	2.625	9	Yes	3.375	3.333	3.111	3	3.5	2.075	3.833	4.833	3.25
Participant 264	8620	0.463	54	Male	3.75	8	Yes	3.25	3.556	3.222	3.125	2.8	4.525	1.667	4.167	3.375
Participant 265	3804.57	0.119	41	Male	3.375	2	No	3.625	3.778	3.333	2.75	3.5	5	3.5	4.5	3.375
Participant 266	8033.29	0.425	28	Male	5	1	Yes	3.125	4.444	3.556	2.625	3.6	3.575	1	3.167	4.25
Participant 267	2616.86	0.267	34	Male	3.375	7	Yes	2.5	3.444	3.222	3.25	3.2	5	1.5	3.333	3.375
Participant 268	5914.14	0.685	43	Female	5	2	Yes	3.625	4	2.889	3.25	3.9	4.208	3	4.167	3.625
Participant 269	5020.43	0.487	33	Male	3.25	0	Yes	3.25	3.778	3.778	2.25	3.7	5	1.667	3.333	3.375
Participant 270	4394.17	0.517	34	Male	5	4	Yes	4.125	3.444	4.111	2	3.8	4.975	3	6.167	4.125
Participant 271	4420	0.315	43	Male	3.75	7	No	2.625	3.556	3	3.75	2.9	2.9	3.167	5.5	3.375
Participant 272	3452.71	0.47	29	Female	4.625	3	Yes	4.5	4	4.333	2.75	3.6	4.975	1.833	5	4.375
Participant 273	4855.86	0.272	31	Female	3.875	3	No	4	4.444	4	2.375	3	4.7	1.667	4.333	4.125
Participant 274	2864.5	0.443	36	Male	3.25	10	Yes	2.875	4	2.222	2.125	4.5	3.35	2.167	5.167	2.625
Participant 275	3163.43	0.3	38	Male	4	1	Yes	3.25	4.778	4.556	2.625	3.5	5	1	2.5	4.5
Participant 276	6903.71	0.316	47	Female	3	6	Yes	4.875	4.778	4.667	2.125	4.9	4.05	1.833	5.667	4.125
Participant 277	4599	0.425	30	Male	4.5	5	Yes	4.25	3.222	4.889	3.5	5	5	1.167	6.167	4.75
Participant 278	9528	0.246	65	Male	4	11	No	3.5	4.111	4	2.375	3.6	4.575	2.5	3.667	3.625
Participant 279	6479.43	0.386	32	Male	3.625	1	Yes	3.75	4.667	4.444	2.625	3.3	5	4.5	4.333	3.625
Participant 280	7839.29	0.402	51	Male	3.125	9	Yes	2.625	2.778	2.778	2.625	4.7	2.317	3.5	4.333	2.5
Participant 281	7518.14	0.407	47	Male	5	2	Yes	4.375	4.667	5	1.5	4.3	4.6	2.5	5.167	4.25
Participant 282	7267.14	0.403	27	Male	3.75	6	No	4.25	4.222	3.556	3.125	4.7	3.458	4	5.167	2.875
Participant 283	2858.57	0.665	33	Male	3.875	2	Yes	3.125	2.889	3.778	3.125	3.1	4.525	4.833	4.833	4
Participant 284	4744.83	0.538	31	Female	3	9	Yes	4	4.222	3.444	2.875	4	3.808	2.833	4.5	3.625
Participant 285	5390.14	0.487	42	Male	3.75	1	Yes	4.375	4.222	4.111	2	4.2	4.35	3.5	5.167	4.375
Participant 286	5525	0.328	42	Male	2.375	6	Yes	2.75	3	2.333	3.875	3.5	2.467	3.5	4.167	2.625
Participant 287	5258.83	0.464	38	Male	4.125	4	Yes	4.375	4.556	4.444	1.625	3.7	2.942	2	6.333	4.375
Participant 288	4836.83	0.27	45	Male	4.5	6	No	2.25	3.111	3.889	3.875	3.4	2.875	1	1.833	3.25
Participant 289	7212.14	0.277	42	Male	4.875	3	No	4.625	4.222	3.444	2.25	4.2	2.233	4.5	6	3.125
Participant 290	7712.14	0.216	50	Male	4.25	10	Yes	3	2.667	3.111	2.375	3.7	4.633	4.333	2.833	2.75
Participant 291	4257.57	0.319	55	Female	2.625	5	Yes	4.25	3.556	3.778	2.875	4.3	4.508	1.833	5	3.25
Participant 292	6868.57	0.389	26	Male	4.625	2	No	4.5	4.778	4.778	1.125	3.7	4.925	3.5	5.5	4
Participant 293	3853	0.686	32	Female	3.875	5	Yes	2.875	3.667	3.556	3.375	3	4.95	2.667	5.667	3.75
Participant 294	9273	0.341	29	Male	5	5	Yes	4.375	4.778	4.778	1.875	4.1	5	2.833	5.333	4.625
Participant 295	6498.86	0.286	23	Female	4.875	1	Yes	4.875	3.667	4.444	2.375	3.3	5	1.833	4.833	4.625
Participant 296	6671.14	0.359	32	Male	3	9	Yes	4.375	3.667	4.111	3.25	4	2.95	4	4.333	3.5
Participant 297	3627.29	0.461	60	Female	4	4	Yes	2.125	3.778	3.556	2	3.7	4.233	2.333	4.833	3.5
Participant 298	6603.14	0.606	46	Male	4.375	0	No	4.125	2.556	3.333	3.625	3.2	5	3.5	4.167	3.875
Participant 299	4641.29	0.494	32	Male	3.75	2	Yes	3.5	3.667	3.333	2.375	3.7	4.4	1.333	5	3.875
Participant 300	7666.14	0.414	29	Male	4.375	8	Yes	3.25	3.444	4.222	2.5	3.1	2.942	2.167	4.5	4.25
Participant 301	5968	0.286	46	Male	4.875	0	Yes	4.75	4.333	4.556	2.375	4	4.825	2	4.833	4
Participant 302	6921.43	0.915	53	Male	3.625	9	No	3.875	4.222	2.444	4.125	3.8	4.208	2.833	5.5	2.25
Participant 303	5092.14	0.329	27	Male	4.5	2	Yes	3.25	4.556	4.333	2.25	3.2	3.817	1.167	5.667	4
Participant 304	5349.43	0.416	55	Female	3.5	5	Yes	3	3.222	4	3.5	3	3.275	1.5	4.333	3.875
Participant 305	14647.3	0.298	27	Male	3.75	8	Yes	3.75	3	4.444	3.375	4.3	4.033	3.667	5.333	3.25
Participant 306	7946.29	0.202	50	Female	3.75	13	Yes	4.125	3.889	4.222	4.625	4.2	4.408	1.167	3.667	3.875
Participant 307	7247.71	0.343	26	Male	4.25	2	No	4.625	4.333	3.778	1.5	4.3	3.9	3	4.667	3.75
Participant 308	8844	0.477	31	Male	3.25	4	Yes	4.5	3.111	4.667	1.75	3.3	4.575	4.667	5.167	3.75
Participant 309	4874.14	0.413	57	Male	3.875	2	Yes	3.5	4.444	3.333	2.5	4.8	4	2.667	5.667	3.5
Participant 310	4469.25	0.852	32	Male	2.25	3	No	4.375	4.111	3.667	3.125	3.6	4.975	3.667	4.167	3
Participant 311	9784.43	0.38	52	Male	4.375	2	Yes	2.5	3.778	4.667	2	3.4	4.867	1.833	4.667	4.625
Participant 312	2756.86	0.453	45	Male	4.5	5	Yes	2.5	3.444	3.556	2.625	3.6	4.2	2	3.5	3.625
Participant 313	5790.14	0.18	23	Female	2.875	7	No	2.625	3	3	3.875	3.2	3.975	4	4.5	3.125
Participant 314	7935.57	0.363	26	Male	4.25	6	No	4.375	4	4.222	2.875	4	4	4.5	4.5	3.5
Participant 315	8432	0.466	35	Male	3.125	1	Yes	3	4.111	3.778	2.625	3.9	4.475	2	4	2.625
Participant 316	4945.29	0.517	52	Female	3	7	Yes	4.875	4.778	4.111	1.5	4.3	3.942	3.333	4.5	4.125
Participant 317	4198.43	0.526	54	Female	3.75	12	No	2.625	4.889	4.333	2.125	3.1	4.017	1	5.833	4.25
Participant 318	7766.43	0.887	46	Male	3	3	No	4.5	2.667	2.556	1.125	3.4	3.983	3.333	5.667	2
Participant 319	6864.29	0.294	40	Male	2.625	7	Yes	1.75	3.222	3.667	2.125	3.2	2.1	2.833	4.5	3.875
Participant 320	3358.57	0.488	24	Male	4	3	No	2	2.444	3.111	2.5	4	4.558	4.667	5.167	2.75
Participant 321	4411.5	0.552	58	Male	4.25	3	Yes	2	4.222	4.222	2.25	3.9	4.825	1.667	5.5	4
Participant 322	6404.57	0.307	24	Female	3	7	Yes	4.625	4	3.778	1.875	3.6	4.95	3.667	5.167	3.75
Participant 323	4504.29	0.354	63	Female	3.625	7	Yes	2.875	4.889	2.444	2.25	4	1.967	1.833	3.167	2.375
Participant 324	5185.29	0.539	38	Male	3.625	4	No	3.125	4.444	2.444	2.375	3.5	3.75	3.167	4.833	2.625
Participant 325	7380.67	0.642	23	Female	3.375	3	Yes	4.25	4.444	3.333	1.25	4.1	3.833	4.167	5	2.5
Participant 326	3778.14	0.379	60	Male	3.25	9	No	3.125	3.667	3.889	2.5	3.3	4.35	3.667	4.833	4.125
Participant 327	5358.43	0.511	46	Male	4.875	4	No	3.75	3.444	2.778	3.125	3.9	1	4.333	5.833	2.75
Participant 328	5449	0.501	50	Male	4	2	No	2.125	4	3.444	2	3.4	4.925	2.333	4.5	3.125
Participant 329	8551	0.284	29	Male	5	5	Yes	5	5	4.444	1.375	4.8	5	1	4.167	5
Participant 330	6283.71	0.585	38	Male	2.625	5	No	3.5	3.444	2.889	2.625	3	2.208	1	2	3
Participant 331	3264	0.374	28	Male	3.375	7	Yes	2.5	4.222	4	2.25	3.2	2.917	3.833	4.5	3.375
Participant 332	4414.86	0.421	30	Male	2.875	11	No	4.25	4.333	2.444	3.25	3.2	4.158	4.5	5	2.625
Participant 333	7013.67	0.323	30	Female	3.375	3	No	4.5	4.444	4.556	1.5	4.7	4.45	2.5	6.167	4.125
Participant 334	5971.6	0.422	26	Male	4.875	3	Yes	4.625	4.778	5	1.125	4	4.95	1.833	3.333	4.5
Participant 335	4212.86	0.493	35	Male	2.5	5	No	1.875	4	3.444	2.625	2.8	4.875	2	4.5	3.125
Participant 336	4049.29	0.55	31	Female	3.625	4	Yes	2.625	4	4.111	3	4.4	4.75	1.833	5	3.625
Participant 337	6410.8	0.286	33	Female	3.5	5	No	4.875	3.333	3.889	2.625	4	4.875	2	6.5	4.25
Participant 338	4859	0.167	37	Female	4	2	No	3	4.444	3.111	3	1.9	4.875	2.667	4.333	3.625
Participant 339	3463.2	0.282	23	Female	2.5	4	No	3	3.778	3.444	2.625	3.8	3.725	3.5	5.167	3.875
Participant 340	5371	0.668	35	Male	3.875	6	Yes	1.5	2.778	4	3.125	2.9	3.925	2.167	3.333	3.625
Participant 341	2364.75	0.367	50	Male	3.875	6	Yes	4.75	4.556	3.889	2.125	5	2.35	1.667	6	3.875
Participant 342	7899.83	0.317	44	Male	2.375	11	No	2.125	4.222	3.667	3	2.7	3.608	2.833	4	3.625
Participant 343	8948.29	0.318	23	Male	4.375	4	Yes	4.5	4.444	4.111	2.125	3.1	4.217	3.167	4.333	4.125
Participant 344	10398.9	0.212	45	Male	3.5	3	No	3	3.889	3.667	2.875	3.4	4.975	1.333	4.5	3.125
Participant 345	7469.14	0.285	29	Male	3.375	4	Yes	3.375	3.667	2.444	3.75	4.4	4.575	4.833	5.5	1.75
Participant 346	4542.43	0.431	43	Male	3.125	9	No	2.875	4	4.222	2.5	3.6	3.825	3	6.333	4.125
Participant 347	2182.5	0.365	46	Male	5	6	Yes	2.375	4.333	4.222	1.625	2.9	4.55	3.167	6.5	4.75
Participant 348	5715.29	0.641	61	Male	3.5	9	No	1.5	3.889	4	2.625	2.7	3.133	2.5	3.333	3.25
Participant 349	4409.14	0.281	27	Female	3.875	5	No	4.25	4.333	3.778	3.375	2.4	3.783	2.667	4	3
Participant 350	6800.33	0.362	27	Male	4.5	2	No	2.125	2.889	4.111	1.75	3.6	4.075	4.333	4.667	3.25
Participant 351	3861.86	0.861	32	Male	4.25	5	Yes	3.125	4	3.222	3.125	4.3	4.175	4.333	4.167	2.875
Participant 352	5248	0.285	35	Male	2.375	5	No	2.5	3.333	3	2.375	3.3	1.075	4.167	5.167	2.875
Participant 353	5287	0.562	34	Male	2.75	5	Yes	3.5	4.333	4.333	3.375	3.4	4.825	1.5	5.833	3.875
Participant 354	7881.83	0.55	30	Female	5	2	Yes	3.625	4.667	3.889	2.75	4.1	3.2	1.333	2.333	4.25
Participant 355	4114.29	0.335	29	Male	3.625	3	No	3.75	4.222	3.667	2.75	3.5	4.6	1	2.5	3.75
Participant 356	7206.14	0.3	36	Male	2.875	5	Yes	3.75	3.778	4.556	2.375	4.4	3	2.667	5.667	3.75
Participant 357	4464.57	0.326	58	Female	4.125	6	Yes	4.875	4.556	3.556	1.5	3.1	4.45	2	5.667	3.75
Participant 358	5871	0.299	32	Male	3.75	4	Yes	4.375	3.667	3.111	2.25	4.2	4.575	4.167	4.667	3.5
Participant 359	5224.14	0.263	34	Female	2.5	3	No	2.125	3.444	4.667	2	2.2	5	4.333	4.5	4.125
Participant 360	4054.43	0.504	41	Female	4.875	5	Yes	2.625	4.778	4.444	1.75	4.7	5	1.5	4.333	4.875
Participant 361	6569.83	0.355	23	Male	4.25	6	No	3	4.444	2.778	4.375	4.8	3.675	1.333	5.333	3.5
Participant 362	8471.86	0.245	39	Male	5	0	Yes	4.125	4.778	4.889	1.125	4.5	3.992	1	3.333	4
Participant 363	9708.71	0.518	36	Female	4.625	3	Yes	3.5	3.889	4	1.75	2.7	4.858	2.667	6.333	3.875
Participant 364	4785.14	0.291	57	Male	4.75	3	No	3.875	4.667	4.778	1.75	3.6	4.9	2.167	4	4.625
Participant 365	4289.57	0.613	47	Female	4.25	8	Yes	2.875	3.889	4.111	3.375	3.8	2.583	1.667	6.5	3.25
Participant 366	5150.29	0.705	47	Male	2.5	4	Yes	2.75	4.222	3.556	2.75	3.5	3.108	1.833	3.5	3.25
Participant 367	8451.86	0.609	23	Female	3.375	9	Yes	2.625	2.667	4.556	4.375	3.7	4.042	4.5	4.833	3.25
Participant 368	4219.14	0.418	35	Female	3.75	7	Yes	3.625	4.444	3.222	2.375	3.1	2.625	3.5	5.5	3
Participant 369	6075.57	0.528	54	Male	4	2	Yes	3.25	3.333	3.778	1.875	4.2	4.217	2.667	6	3.875
Participant 370	6156.43	0.31	36	Female	2.625	6	No	4.625	2.889	3.667	1.875	2.7	5	4	5.5	4.625
Participant 371	6502.71	0.165	56	Female	4.75	2	Yes	3.75	4.556	3.667	1.5	4.9	5	1.833	7	3.25
Participant 372	5854.5	0.297	38	Male	3.375	4	Yes	2.25	4.444	3.556	2.875	2.7	4.033	1	3.5	3
Participant 373	2482.43	0.517	39	Female	2.125	0	Yes	3	3.444	4.444	2.75	4	4.2	2.667	5.667	3
Participant 374	10481	0.427	29	Female	3.75	2	Yes	4	3.444	4.333	2.5	3.8	5	3.667	5.5	4
Participant 375	5576.43	0.553	50	Female	3.25	2	No	3.875	4.444	4.444	1.875	3.5	3.533	1.333	5.667	4.125
Participant 376	2517	0.689	62	Male	2.5	7	No	1.375	3.889	2.333	3	3.3	4.6	1.667	4.5	2.125
Participant 377	5132.57	0.804	39	Male	4.875	5	Yes	3.5	3.556	3.556	3.625	4.2	3.342	2.667	4.833	4
Participant 378	10841.1	0.112	33	Female	4	5	Yes	2.25	4.111	4.333	2.75	2.6	4.233	1.5	4.667	4.375
Participant 379	4787.29	0.249	48	Male	4.75	2	No	2.25	2.556	3.667	3.25	3.1	5	4	5.667	3.5
Participant 380	6142.71	0.464	39	Female	4.25	4	Yes	3.75	4.667	3.667	2.75	3.7	2.95	1.833	5.833	3.625
Participant 381	2053.2	0.387	60	Male	3.625	12	Yes	4.125	4.778	4.556	1.5	4.1	5	2.667	5.833	4.75
Participant 382	4914.14	0.434	42	Female	4.875	3	Yes	4.875	3.556	3.111	2.375	3.7	4.167	2	5.833	3.125
Participant 383	7423.71	0.585	25	Female	3.375	3	No	2.375	3.111	4.333	1.375	3.8	2.383	3	6.333	4.125
Participant 384	11157	0.284	33	Male	4.125	9	Yes	2.5	3.222	3.333	2.25	3.2	3.475	4.833	6.333	3.75
Participant 385	8130.71	0.865	29	Male	2.625	6	Yes	3.375	4.333	3	3.125	2.6	4.167	2.167	3.333	3.5
Participant 386	3719.14	0.328	26	Female	2.625	5	Yes	2.875	3.556	3.556	3.625	3.8	3.933	4	3.833	3.25
Participant 387	6507.57	0.63	32	Female	3.125	4	Yes	4.5	3.444	3	1.875	4	5	2.833	6.667	3.625
Participant 388	7652.57	0.533	18	Male	4.875	1	No	3.75	3.333	3	2.875	3.7	4.65	4.167	6	2.875
Participant 389	7824.14	0.178	39	Male	3.5	14	Yes	1.75	3.444	3.556	3.25	3.2	4.95	1.667	4.333	2
Participant 390	8313.57	0.395	36	Male	5	11	No	3.125	4.111	4	2	3.7	4.483	2.5	6.5	3.75
Participant 391	9295	0.384	24	Female	3.5	3	No	2.875	3.889	4.556	3.125	4.4	4.883	2.833	5.667	3.875
Participant 392	10438	0.414	36	Male	3.875	2	Yes	2.625	4.444	3.111	3	3.7	3.017	1.333	4	2.875
Participant 393	3466.4	0.458	46	Male	4.375	7	No	3.75	4.889	5	1	3	3.517	2.5	6.167	4.875
Participant 394	12400.7	0.565	44	Male	5	6	Yes	3.25	5	4.889	1	4.2	4.75	2	4.5	5
Participant 395	4720.83	0.55	37	Male	3.875	2	No	3.25	3.556	3.556	3	3.5	3.625	1	4.167	3.375
Participant 396	10410.4	0.694	38	Female	4.125	1	No	2.5	3.111	4	2	4.4	4.05	3	6.333	3.5
Participant 397	5259	0.362	38	Male	2.75	6	No	3.125	3.667	3.444	2.375	3.3	3.467	1.667	4.667	3.625
Participant 398	2173.5	0.354	34	Male	2.375	4	Yes	4.375	4.444	4.556	1.875	4.4	4.8	2.5	4.167	4.625
Participant 399	6813.57	0.452	27	Male	3.875	4	No	2.5	4.333	2.667	2.125	3	3.4	5	4.5	2.5
Participant 400	4423.71	0.594	60	Female	4.125	6	Yes	4.75	3.222	4.222	2.375	4.5	4.725	4.333	6.333	4.125
Participant 401	5439.14	0.38	36	Male	4	4	No	2.625	4.333	5	1	3.3	4.358	1.5	5.333	4.375
Participant 402	6332.57	0.378	64	Male	3.875	3	Yes	4.375	4.222	3.556	1.375	4.7	4.142	1.5	6.167	4
Participant 403	6655.43	0.294	33	Female	3.875	5	Yes	3.75	4.333	4.889	2.75	3.5	5	1.5	4.5	4.5
Participant 404	4370.71	0.104	65	Female	3.5	2	Yes	4	4.444	3.222	2.125	4	3.533	1.5	5.5	3.25
Participant 405	4397.57	0.515	29	Male	3.375	4	Yes	3.125	4.556	4.222	2.125	2.9	3.867	2	4.167	3.75
Participant 406	7399.57	0.281	35	Female	3.75	4	Yes	4.375	4.111	4.222	1.875	4.1	4.65	3.5	5.833	4
Participant 407	6841.57	0.381	33	Male	2.875	5	No	3.5	3.222	3.444	2.75	3.4	3.725	4.167	3.167	3
Participant 408	3519.75	0.345	24	Female	3.625	1	Yes	3.625	3.667	4	3.125	2.5	4.9	1.5	4.667	3.875
Participant 409	5227.86	0.322	50	Male	3.875	0	Yes	3.625	3.778	4.667	2.25	4.5	3.617	3.167	5.833	4.625
Participant 410	5517.57	0.274	46	Male	3	3	No	3.375	3.333	3.556	3	3.5	4.8	3.5	5.667	3.5
Participant 411	8979.43	0.295	33	Male	3.125	5	No	3.25	3.111	3.222	2.125	3.5	4.7	5.333	5.333	2.625
Participant 412	3560.71	0.174	40	Female	3.375	9	Yes	2.875	2.333	2.111	4.375	3	4.783	3.333	5.167	2.75
Participant 413	5567.86	0.437	37	Female	2.5	7	Yes	2.875	2.556	4.111	3.25	2.9	4.483	2.833	5.167	3.625
Participant 414	15550.6	0.153	39	Male	5	3	Yes	2.125	2.444	4	1.75	4.5	3.45	1	5.5	4.25
Participant 415	2974	0.444	43	Male	4.25	8	Yes	2.875	4.111	4.556	3.125	4	4.05	1.833	4.833	3.625
Participant 416	6705.86	0.225	46	Male	3.75	1	No	3.625	4.333	4.556	1.875	4.1	4.417	1.333	4.833	4.625
Participant 417	2030.5	0.688	44	Female	4.5	5	Yes	2.5	4	4.778	2.125	2.3	4.067	1	4	3.625
Participant 418	5400.29	0.621	37	Male	2.375	8	Yes	2.5	3.444	3.444	2.75	3.7	4.083	2	4.5	2.5
Participant 419	8282.71	0.226	33	Male	3.5	2	Yes	3.25	4.111	3.667	2.625	3.9	3.825	1.667	4.333	3.875
Participant 420	3715.86	0.486	47	Female	3.25	8	No	3.25	3.889	3.667	3.625	3.5	3.592	1.667	4.833	3.75
Participant 421	5790.86	0.31	31	Female	3.875	9	Yes	2.125	4.556	3.667	3.5	2.8	3.142	1	5.333	3.125
Participant 422	3296.29	0.394	36	Male	3.75	0	No	3.625	4.556	4.556	1.625	3.9	1.05	1.833	3.667	4
Participant 423	6223	0.544	46	Male	4.75	1	Yes	3.125	3.778	4.222	2	2.7	4.533	3.167	3.833	3.625
Participant 424	4930.29	0.36	32	Male	4	5	Yes	1.875	3.111	3.889	2.75	2.9	5	2.833	3.167	4
Participant 425	3629.17	0.682	31	Female	4.25	4	Yes	4	4.556	3.667	2.5	4.2	4.725	2	4.833	3.5
Participant 426	3986.67	0.526	32	Male	4.625	0	Yes	4.375	4	4.333	1.375	3.2	4.683	1.833	3.667	3.375
Participant 427	4536.57	0.441	31	Male	4.75	5	Yes	3.25	3.111	4.444	2.5	3.4	2.983	1.833	5.5	4.5
Participant 428	3722	0.514	39	Male	3.75	6	Yes	2.25	3.667	4.333	2.375	3.5	4.875	5.167	5.833	3.625
Participant 429	10836.2	0.318	33	Male	2.625	6	Yes	4	4.556	3.556	2.75	4.1	2.658	3	6.5	3.875
Participant 430	18582.7	0.523	32	Female	1.75	12	Yes	1.375	2.111	2	5	2.1	2.575	3.5	4.667	1.625
Participant 431	7747.14	0.336	37	Female	3.375	8	Yes	4.125	4	4.333	2.25	2.6	3.433	3.833	5	4.125
Participant 432	5030.86	0.602	28	Male	4.5	2	No	2.75	5	3.444	1.875	3.7	3.833	1.833	2.667	3.625
Participant 433	3724.86	0.49	47	Male	4.375	6	Yes	3.25	3.222	4.333	3.75	2.8	1.883	2.833	5.167	4
Participant 434	4472.71	0.42	30	Male	4.625	1	No	2.125	4.222	2.667	4.125	4.6	5	1	4	3.75
Participant 435	3154.2	0.223	64	Female	3.375	6	No	4.75	3.889	3.667	3.375	3.9	3.817	1.167	6	2.75
Participant 436	3730.33	0.542	30	Male	3.5	5	No	4.25	4.556	3.667	2.875	3.1	3.4	2.333	4.333	3.5
Participant 437	4385.5	0.608	36	Male	3	4	No	3.5	3.111	4.111	3.375	3.6	3.975	2.833	4.167	3.75
Participant 438	8199.57	0.302	25	Female	3.75	4	Yes	3.125	3.556	2.778	4.25	3.2	4.742	5.333	4.5	2.625
Participant 439	8002.14	0.307	31	Male	4.625	3	Yes	3.875	3.222	4.222	2.25	4.2	5	2.167	4.5	4.125
Participant 440	3010.57	0.275	50	Male	3	2	No	3.25	4	3.778	2.5	3	4.883	1.667	4.167	3.5
Participant 441	8490.14	0.453	51	Male	3.125	2	No	3.75	3.778	3.556	2	2.7	3.7	2.333	4.667	3.875
Participant 442	3506.5	0.589	60	Female	4.375	3	Yes	2.875	5	5	1.75	4	4.233	1.333	4.167	4.375
Participant 443	5769.43	0.275	43	Female	4.25	3	No	3.375	4.556	4.556	4	3.3	4.467	1.667	2.667	3.5
Participant 444	5908.86	0.416	42	Male	3.375	8	Yes	2.75	3.778	3.444	3	3.4	3	2	4.667	2.875
Participant 445	8295.14	0.17	31	Male	2.375	8	Yes	2	4.333	3.889	1.625	4	2.575	3.667	5.833	2.25
Participant 446	8770.14	0.616	45	Male	4.25	3	Yes	3.375	3.778	3.889	2.625	3.6	4.4	2.5	4	3.5
Participant 447	7178	0.194	37	Female	2.625	5	Yes	2.25	2.889	4.111	3.625	3.1	3.458	2.167	5.667	4.125
Participant 448	2803.5	0.514	25	Male	3.75	4	No	3.75	4.222	3.667	1.375	4.3	4.825	3.667	5.833	4.25
Participant 449	2843	0.491	28	Female	3	10	Yes	3	3.889	4	4.125	3	4.975	3.5	5.167	2.75
Participant 450	4547.86	0.624	42	Male	3.125	3	No	4.25	4.778	4.111	1.75	4	5	4	5.667	3.75
Participant 451	7163.71	0.361	44	Male	3.75	3	No	2.875	3.778	3.222	3	3.4	4.233	2	2.667	3.625
Participant 452	9416.29	0.171	23	Male	4.25	4	No	3.5	4.444	4.667	2.5	4.4	3.492	3	6.333	4.125
Participant 453	5644.57	0.75	42	Male	2.5	8	Yes	1.875	3.889	3.333	3.375	4	4.1	3.5	3.333	3.25
Participant 454	3660.5	0.207	36	Male	2.125	2	Yes	2.875	4.111	3.778	3	3.6	1.842	1	3.833	4.125
Participant 455	2554.25	0.225	36	Male	3.625	3	Yes	3.5	4.222	4.444	2.125	3.8	3.625	1.5	3.667	4.125
Participant 456	6982	0.47	34	Male	3.125	5	No	4.375	3.778	3.667	3.375	2.7	4.017	3.333	4.667	3.375
Participant 457	3429.57	0.452	32	Male	5	4	No	2.875	5	4.778	1.875	3.7	5	1.5	4.5	4.75
Participant 458	5160.14	0.488	29	Male	1.75	5	Yes	2.75	2.889	2.667	3.75	3.9	1.592	3.667	5.167	3.5
Participant 459	7869	0.254	33	Male	4.25	3	Yes	3	4.556	4	1.5	3.5	4.85	2	4.167	3.875
Participant 460	4099.71	0.316	30	Female	2.375	3	Yes	3.875	4	3.778	2.375	4	4.85	4.833	4.667	4
Participant 461	7309	0.308	60	Male	5	1	No	1.625	4.778	3.778	1.375	3.2	4.875	3	5.667	3.25
Participant 462	4064.43	0.376	47	Female	3.5	2	Yes	3.25	4.222	3.778	3	3.3	4.4	2.333	5	2.875
Participant 463	4801.86	0.26	36	Male	3	4	Yes	3	3.556	4	1.75	3.9	4.617	4.667	6.5	3.25
Participant 464	5146	0.688	33	Female	4.125	2	No	4.25	3.111	4.222	1.25	4	3.658	2.667	5.333	4.25
Participant 465	6465.14	0.44	57	Male	4.75	1	Yes	3.75	4.444	4.222	1.625	4.7	4.217	2.333	6.333	3.875
Participant 466	4745.71	0.298	27	Female	4.25	7	Yes	4	3.556	3.556	4.25	4.7	4.567	2.833	4.833	3.375
Participant 467	6638.71	0.381	37	Male	3.375	2	No	3.5	4	3.778	2.5	3.4	4.25	3.167	5	4.125
Participant 468	3653	0.28	55	Female	3.5	8	Yes	2	3.333	3.889	3.5	3.8	3.483	1.5	3.5	3.625
Participant 469	7371.86	0.639	22	Male	4.875	2	Yes	3	4.444	2.667	2.5	3.2	4.45	4.167	4.667	4
Participant 470	9166.14	0.192	37	Male	3.75	1	Yes	3.375	3.111	3.778	2.5	3.9	4.8	3.5	4.667	3.625
Participant 471	5916.57	0.123	34	Male	5	0	No	3.25	3.778	4.778	2	3.2	4.825	1.167	3.833	4.375
Participant 472	15348.7	0.291	45	Male	4.625	8	Yes	2.5	3.778	4.111	2.875	4.3	4.208	3.167	6	4
Participant 473	5182.86	0.288	26	Male	3.25	6	Yes	2.5	4.333	3.444	3	4.6	2.9	2.5	4.167	2.75
Participant 474	4244.57	0.235	36	Male	3	4	No	2.875	3.444	3.222	3.375	3.4	4.675	2.667	5.667	2.875
Participant 475	9728.14	0.45	62	Female	4.5	5	Yes	3.5	4.778	3.778	2.625	3	3.833	1.667	3	4
Participant 476	3895	0.253	40	Female	2.25	3	No	1.75	3.222	4	2.875	3.5	2.633	2.5	4.667	3.75
Participant 477	10185.1	0.334	24	Female	4.25	5	No	5	3.556	4.333	2.375	4.3	3.617	3.333	6.167	4
Participant 478	3598	0.441	26	Male	2.625	7	Yes	2.625	3.889	3.556	4.625	3.2	3.15	2.333	3.5	3.75
Participant 479	5399.29	0.41	50	Male	4.5	5	Yes	3.25	4.556	4.556	2.5	4.4	4.208	2.333	5	4
Participant 480	10005.9	0.211	53	Female	3.875	7	Yes	4.25	4.333	4.556	2.125	3.7	4.183	4	5.5	4.5
Participant 481	4289.57	0.489	57	Male	2.5	2	Yes	1.5	3.778	3.444	4.25	3.6	5	2.667	5.333	2.75
Participant 482	9066.71	0.461	25	Male	3.875	4	No	4.625	4.556	3.778	1.25	3.7	4.725	3.833	5.5	4.125
Participant 483	4895.86	0.325	47	Male	4.25	2	Yes	2.625	4.778	4.111	1.625	3.4	3.742	2.833	5	4.125
Participant 484	6256.71	0.298	36	Male	3.75	3	Yes	3.5	3.667	4.222	2.25	2.7	4	4.167	5	3.75
Participant 485	5588	0.521	31	Male	4	6	Yes	3.125	3.444	3.556	2.875	3.6	4.267	3.333	4	3.25
Participant 486	3586	0.536	23	Male	4.375	5	No	3.125	3.889	3.111	2.5	4	3.508	5.333	6.833	3.125
Participant 487	7318.71	0.131	44	Male	2.375	1	No	3.5	3.556	4.444	2.125	3.2	4.775	2.833	5.333	3.75
Participant 488	10787.6	0.183	44	Male	4.75	5	No	3.875	4.667	4.556	1.875	3.6	4.908	2.333	5.167	4.625
Participant 489	4059.57	0.406	50	Female	3.75	2	No	4.875	4.222	3.778	1.625	3.3	4.883	2.167	6	4.125
Participant 490	11549.4	0.322	30	Male	3.875	5	Yes	3.375	3.778	4.667	2.625	2.5	5	3.167	3.833	4.25
Participant 491	5641	0.563	36	Female	4.5	6	Yes	1.875	4.222	4.556	1.5	4	3.6	3.5	5.333	4.75
Participant 492	9694.29	0.24	35	Male	2.5	2	Yes	3.5	4.111	3.889	2.375	3	2.558	2.333	3.167	3.375
Participant 493	9046.57	0.445	38	Male	4.375	7	Yes	4	4.556	4.778	2.125	4.5	4.85	3.333	5.667	4.125
Participant 494	6023.43	0.126	39	Male	2.875	2	No	4.375	4.111	4	2.5	4.3	4.975	2.667	4.167	3.375
Participant 495	4835.33	0.33	44	Male	3.375	3	Yes	3.125	4	3.778	1.875	2.9	4	3.333	5.167	4
Participant 496	3952.6	0.318	35	Male	3.625	2	No	3.875	3.556	4.222	2.25	3.3	4.425	3.167	6.167	4.125
Participant 497	5121.57	0.553	43	Female	2.5	2	No	3.125	4.333	4.778	2.375	2.6	5	2.333	5.167	3.625
Participant 498	2326.5	0.305	36	Male	3.875	4	Yes	3.625	3.444	4.444	1.875	2.9	4.575	2.333	5	4
Participant 499	2897	0.315	52	Male	2.375	5	Yes	1.875	3.778	4.444	1.625	4.1	4.025	2.167	4.5	3.375
Participant 500	2719.29	0.554	47	Male	3.375	4	Yes	2.125	4	4	3.125	2.7	3.65	2.333	4.833	3.5
Participant 501	8504.6	0.26	25	Male	2.875	5	No	4.375	3.111	2.778	3.375	3.9	4.367	5.5	4.667	2.625
Participant 502	4916.14	0.465	44	Male	3.5	5	Yes	3.5	4.667	4.778	1.625	4.3	4.342	1.833	4.667	4.75
Participant 503	7880	0.172	24	Female	3.875	10	Yes	3.625	3.778	3.667	2.75	2.9	4.308	3.333	4.5	3.375
Participant 504	9843.86	0.629	24	Female	2.125	7	Yes	2.625	3.222	3.222	3.375	3.6	3.95	1.833	3.833	2.625
Participant 505	6562.71	0.338	35	Male	3.5	2	Yes	5	4.333	4.667	2	4.4	4.5	3.833	6.5	3.75
Participant 506	4424.71	0.696	29	Male	3.75	5	No	3.375	4.444	3.444	2.75	3.9	4.108	1.833	5.167	4.375
Participant 507	3949.57	0.731	37	Male	2.625	6	Yes	2.5	3.778	4	2.75	2.7	4.425	2.667	3.333	3.5
Participant 508	5030.86	0.221	59	Male	4.375	10	No	3.375	4.222	4.778	2	3.7	1.783	1.833	4.5	4.5
Participant 509	6438	0.186	49	Male	3.875	4	Yes	4.25	4.333	3.444	2.375	4	4.8	2.5	5.667	3.625
Participant 510	5390.5	0.762	46	Male	4.375	4	Yes	3.375	3.333	4	3.125	3.8	4.733	1.167	2.667	3.375
Participant 511	8129.14	0.319	29	Male	4	4	Yes	3.125	3.667	3.889	3.875	4.3	3.258	4.667	5	3.125
Participant 512	4594.71	0.259	63	Male	3.625	6	Yes	2.875	3.444	4	2.375	3.5	2.9	2.667	5.5	4
Participant 513	8891.29	0.563	56	Male	5	1	Yes	3	4.556	4.444	1.5	4.4	4.533	2.667	5	3.875
Participant 514	8222.29	0.476	55	Male	4.5	5	Yes	2.875	3.333	3.333	3.25	2.5	2.608	5.333	4.667	3.375
Participant 515	3809.86	0.279	43	Male	4	1	No	3.5	4.333	4.444	2	3.1	5	4.333	4.5	4.375
Participant 516	3241.14	0.423	22	Male	4.125	5	Yes	4	4.444	3.444	2.375	3.7	3.908	3.167	5.167	3.25
Participant 517	5441.67	0.591	42	Male	4	4	No	3.25	4.778	4.556	2.375	4.4	5	1.833	5.333	4.125
Participant 518	5044.29	0.351	31	Male	4.125	2	Yes	4	3.778	4.222	2	3.3	5	3.5	4.5	3.75
Participant 519	5854.86	1.114	46	Male	3	0	No	2.125	4.556	3.444	2.25	2.7	3.908	1.167	3.833	3.5
Participant 520	7596.71	0.488	56	Male	3.375	8	Yes	3.125	4.444	4.222	1.875	5	4.675	4.667	6.5	3.75
Participant 521	7772.17	0.419	25	Female	4.25	9	Yes	2.625	3.444	4.556	2.375	3.5	1.258	3.333	6.333	4.125
Participant 522	6272.14	0.485	46	Female	2.75	5	Yes	4.125	4.111	3.111	1.625	4.6	3.908	1.167	5	3.75
Participant 523	7021.57	0.569	38	Male	4.25	10	No	3.75	4.778	3.556	2.625	4.2	3.067	1.333	5.333	3.125
Participant 524	5995.57	0.315	28	Male	3.75	6	Yes	4	3.556	4.222	2.125	3.1	2.892	2.667	2.667	3.875
Participant 525	7487.43	0.292	49	Male	5	4	Yes	4	3.444	3.889	2.375	3.6	4.05	1.833	5.333	4
Participant 526	4751	0.443	53	Male	4.375	1	Yes	2.375	3.778	4.111	3.375	3.5	5	1.333	5.167	4.5
Participant 527	5795.57	0.294	31	Male	4	10	Yes	4	3.667	3.667	3	3.7	4.975	3.167	4.833	2.75
Participant 528	8649.86	0.433	34	Male	4.25	8	Yes	3.125	4.667	4.111	1.625	3.7	4.6	2.333	4.833	3.75
Participant 529	6900.14	0.355	38	Male	3	5	Yes	3	4.222	3.556	2.875	3.9	2.467	2.5	4.833	3.125
Participant 530	15389.9	0.363	43	Male	4.875	9	Yes	3.125	3.778	2.444	3.125	4.8	4.2	1.5	5.5	2.375
Participant 531	6446.86	0.25	45	Female	4.25	7	Yes	1.375	4.222	4.222	3.75	2.2	4.8	1.167	3.333	4.125
Participant 532	5259	0.581	33	Male	2.75	3	No	3	3.889	3.444	2.5	3.7	3.758	3.167	4	4.125
Participant 533	4001.14	0.311	32	Female	3.375	9	Yes	2.75	4.111	4.778	3.125	2.4	4.217	2.167	4	3.25
Participant 534	4151	0.241	33	Female	4.5	4	Yes	4.625	4.222	4.111	2.875	3.2	5	2.333	4	4.75
Participant 535	11394.9	0.166	51	Male	4.625	5	No	2.375	4.222	4	2.75	3.3	4	3.5	4	3.375
Participant 536	5442.71	0.331	32	Male	3.25	3	Yes	4	3.667	3.667	2.875	3.7	3.8	3.167	3.5	4.125
Participant 537	3707.57	0.287	28	Female	3.625	6	Yes	2.5	4.111	3.333	3.375	3	3.15	3	4.333	3
Participant 538	6165.71	0.633	33	Male	4	7	No	3.875	4	3.889	2.25	3.6	2.875	3.167	4.333	3.625
Participant 539	3211.17	0.212	30	Male	3.375	2	Yes	3.875	4.333	3.889	2.25	3.7	5	1.333	2.167	3.875
Participant 540	4555.29	0.342	53	Male	4.125	5	Yes	3.125	3.556	3.333	2.5	3.9	5	4.333	5.5	3.5
Participant 541	3406.5	0.293	31	Male	4	9	Yes	3	3.556	4.111	3.5	3.6	4.9	4.833	5.333	3.875
Participant 542	14375.4	0.096	31	Male	4.125	6	Yes	4.25	3	5	1.25	2.7	3.983	5.667	5.167	4.625
Participant 543	5817.71	0.246	35	Male	3.625	1	No	4.125	4.667	4.111	1.875	3.5	5	1	3	4
Participant 544	4348.43	0.34	39	Male	4.125	12	Yes	3.375	4.556	3.556	3	3	4.833	3.667	4	3.375
Participant 545	4320.43	0.335	53	Male	3.625	3	Yes	2.75	3.889	4.667	2.375	3.7	3.55	1.833	5.333	4.125
Participant 546	8655.71	0.716	32	Male	3.5	7	No	2.375	3.222	4.556	4.25	2.4	3.05	1.667	4.667	2.875
Participant 547	8820.14	0.632	63	Male	5	4	Yes	3.5	4	4.667	1.625	3.9	3.442	3.333	3.667	4.25
Participant 548	10121.9	0.408	36	Male	4.25	7	Yes	3.25	4.556	3.111	2.25	3.8	3.083	1.833	4.667	3.375
Participant 549	7773.71	0.485	44	Male	4.75	4	No	4.25	3.889	4	2	3.4	4.908	2.667	5.5	3.625
Participant 550	17685.9	0.652	32	Female	3.75	7	No	2.375	3.889	3.667	1.625	4.5	5	2	6.333	3.75
Participant 551	4573.86	0.17	40	Male	4.75	6	Yes	2.625	5	4.222	1.75	3.4	3.867	1	5.5	4.625
Participant 552	4996.43	0.212	31	Male	4.25	1	No	3.625	5	4.667	1.375	4.2	4.95	1.167	3.5	4.75
Participant 553	6505.57	0.421	57	Female	4.375	7	No	2.5	4.556	5	1.375	4.3	5	1.167	5.667	4
Participant 554	2336.67	0.264	32	Female	3	3	Yes	3.875	3.444	3.333	2.5	3.6	2.9	1.667	3.667	3.5
Participant 555	5485	0.629	55	Male	4	8	Yes	2.25	3.444	4.222	2.875	4	4.85	3.333	6	4.125
Participant 556	4227.43	0.44	26	Male	3.25	9	Yes	3.5	3.333	3.333	3.625	4.4	2.492	3	5.5	2.875
Participant 557	9760	0.609	46	Male	4.125	3	Yes	3.75	4.667	4.111	1.125	4.2	3.325	2.333	4.167	3.75
Participant 558	5866.43	0.139	48	Male	4.125	4	Yes	4.5	4	4	1.875	3.7	4.45	1.333	5.667	3.375
Participant 559	5932.71	0.427	28	Female	4.75	9	Yes	4.25	5	4.667	2.625	4.1	4.95	2	5.833	3.75
Participant 560	5545	0.348	33	Male	3.875	3	No	3.625	3.667	3.222	1.875	3.8	3.025	4.167	5.167	2.625
Participant 561	3756.43	0.428	37	Male	5	7	Yes	3.125	4.333	3.889	1.625	3.6	4.317	1.833	3.167	3.625
Participant 562	4506.71	0.224	40	Male	4.125	7	Yes	2.375	4.889	4.222	2.25	4.8	4.8	1	6.333	3.875
Participant 563	9212.71	0.345	30	Male	4.875	2	Yes	2.625	3.556	4.889	2.5	3.8	4.392	3.5	6.333	4.375
Participant 564	5496.86	0.421	41	Male	3.25	10	Yes	3.875	3	4.333	2.5	3.7	4.7	3.333	5.333	3.875
Participant 565	6225.86	0.298	29	Male	2.625	9	Yes	3.125	3.667	3.333	2.875	3.5	3.692	2.333	3.5	3.5
Participant 566	2421.43	0.384	42	Male	4.375	5	No	3.375	3.889	3.667	1.875	4.2	4.725	2.833	5.5	4.25
Participant 567	3824.86	0.493	39	Male	2.875	11	No	2.625	3.111	2.667	4.125	2.9	4.85	2.833	4.333	2.875
Participant 568	6559.71	0.765	35	Male	4.125	1	Yes	3.5	3.444	3.667	2.875	3.9	3.95	3.167	4.833	3.375
Participant 569	9336.86	0.317	45	Female	4.125	9	Yes	3.625	4.111	3.667	2.375	3.4	3.092	2.5	3.5	3.25
Participant 570	13513.9	0.165	31	Male	3.625	11	Yes	2.875	4.222	3.333	2.75	3.1	4.55	3.833	3.667	3.125
Participant 571	14483.7	0.611	45	Female	4	4	No	4.625	4.444	4.222	2.375	4.2	3.733	3	6	3.25
Participant 572	3513	0.451	38	Female	4.5	4	Yes	3.625	4.111	4.556	1.875	4	2.825	1.333	5	4.625
Participant 573	3861	0.398	56	Male	3.5	9	No	3	4.222	4.444	2.875	3.6	4.467	2.167	4.833	4.125
Participant 574	7373.57	0.124	48	Male	4.375	14	No	4.5	4.111	4.111	1.625	4.2	4	4.167	6.167	3.5
Participant 575	5588.29	0.2	42	Male	2.625	5	No	1.75	3.889	4.111	2.125	2.6	3.95	3.333	4.833	3.875
Participant 576	5279.43	0.442	30	Male	3.875	1	Yes	4.375	3.556	3.444	3.125	3.9	2	1.833	4.667	3.5
Participant 577	3780.83	0.459	35	Male	4.5	1	Yes	3.375	4.444	4.444	1.75	2.9	4.4	1.5	5.167	4.25
Participant 578	3810.57	0.201	36	Female	4.375	4	Yes	3.875	3.889	4.333	1.875	3.6	5	1.333	4.833	4.375
Participant 579	4010.14	0.515	39	Female	3.375	12	Yes	4.25	4.111	2.111	3.125	3.2	3.833	1.833	4.667	2.75
Participant 580	6378.57	1.021	33	Male	2.875	3	No	3.375	3.778	3.667	2.375	4.1	3.8	2	5.333	3.25
Participant 581	4283.43	0.479	32	Male	3.75	0	Yes	3.625	3.778	4.333	1	3.6	5	4.5	6.5	4.375
Participant 582	8645.14	0.313	39	Male	3.875	5	No	4.25	4.111	4.778	2.5	3.8	4.258	2.667	5.667	3.75
Participant 583	4494.14	0.354	42	Male	3.125	5	Yes	4	3	3.556	3.625	3.7	3.883	3.5	5.167	3.25
Participant 584	4559	0.357	23	Female	3.375	0	No	3.75	4	4.778	1.375	2.7	2.783	3.167	6.5	4.875
Participant 585	11111.4	0.368	55	Female	2.625	0	Yes	4.5	4.556	5	2.75	3.9	5	1.333	4	4.375
Participant 586	4037	0.447	29	Male	3.375	4	No	4.875	3.889	3.444	2.25	4	4.8	2.667	4.167	4.125
Participant 587	9960.86	0.156	45	Female	3.75	2	Yes	2.625	3.889	4.556	3.5	2.2	4.775	2.333	4.333	3.75
Participant 588	6419	0.338	27	Male	3	3	Yes	2.875	3.111	4	2.375	4	1.867	2.167	2.333	3.125
Participant 589	9889	0.517	26	Female	4.5	3	Yes	4.25	3.333	4.333	2.5	3.6	5	2.833	5.667	4.25
Participant 590	6897.14	0.487	60	Male	3.75	7	Yes	3.5	3.778	3.667	3.25	3.6	3.483	2.667	5.333	3.375
Participant 591	5016	0.246	30	Female	4.875	0	Yes	3.625	3.556	3.778	2.875	3.5	5	3.333	5	3
Participant 592	9202.29	0.196	28	Female	3.75	3	No	4.75	3.222	5	3	4.1	4.75	2.333	5.167	4
Participant 593	6922.29	0.279	43	Male	4.5	6	No	4.5	4.222	4.556	1.75	3.6	3.717	1.833	5.5	4.5
Participant 594	2506.57	0.316	34	Male	3.75	4	Yes	2.625	3.667	3.444	2.875	3.2	2.133	1.5	4.333	3.125
Participant 595	7256.57	0.222	44	Male	4.875	2	No	4.625	3.889	4.333	3.375	3.8	3.667	2.333	3	3.75
Participant 596	6386.57	0.32	28	Female	4.375	5	No	3.625	4.111	3.889	2	2.7	2.933	2.167	4.5	3.125
Participant 597	5754.2	0.587	48	Female	4.25	8	Yes	4.25	4.444	4.778	3.375	3.9	4.883	1.5	4.5	3.5
Participant 598	7717.57	0.254	36	Male	4.25	2	Yes	4	4.556	3.556	2.375	4.3	4.467	1	4.833	4.375
Participant 599	2569	0.259	30	Male	3.125	5	No	3.875	4.444	4.333	2.875	4	4.508	3	5.833	3.75
Participant 600	4707.71	0.323	38	Male	5	6	Yes	3.375	4.556	4.778	1	4.7	4	1.333	4.333	4.75
Participant 601	4017.33	0.661	31	Male	3.625	8	Yes	2.75	3.667	2.667	2.875	3.2	3	3.333	4.667	3
Participant 602	5033.86	0.382	30	Male	3.75	8	Yes	1.375	4	3.667	3.625	3.1	4.3	3.833	4.333	2.5
